# Supplementary material for: Identification and Pharmacological Characterization of Two Serotonin Type 7 Receptor Isoforms from Mythimna separata
Source: Int J Mol Sci. 2022 Dec 30;24(1):655. doi: 10.3390/ijms24010655 (PMC9820646; doi:10.3390/ijms24010655)
Supplement: Supplementary file 1 [file ijms-24-00655-s001.zip]

Archive with 1 entries (1 files):
- ijms-2065746-supplementary.txt
