# Supplementary material for: Identification and Pharmacological Characterization of Two Serotonin Type 7 Receptor Isoforms from Mythimna separata
Source: Int J Mol Sci. 2022 Dec 30;24(1):655. doi: 10.3390/ijms24010655 (PMC9820646; doi:10.3390/ijms24010655)
Supplement: Supplementary file 1 [file ijms-24-00655-s001.zip › ijms-2065746-supplementary.txt]

>Amel5HT2B
MEGDLIASWTGNLTAMLHHLPCNDTFLHGCAEECGLASSGFDHMCTAEKGSFASSMTLLCTPCDYSNCDV
NVSLVLSGLESVEGVFLSRLPRFECNETDFPDQILECTATTENATTEDLTISCSHRAKGLNPAGSRGRRL
DWNFLFVAVFIVAGGLGNILVCLAVGLDKRLHNVTNYFLLSLAVADLLVSLFVMPLGAIPGFLGYWPFGV
VWCNVYVTCDVLACSASIMHMCFISLGRYLGIRNPLRTRHTSTKRMVGFKIAAVWLLAMLVSSSITVLGI
INPLNIMPRPGACVINNRAFFVFGSLIAFYIPMIVMVATYILTVQLLRQKARFIAEHPERDQFRRLGGRY
FSTRASSTATSTVETATPSSSRYTWRTSGGVGSDSLTKLNAEALCRRKHNRCRGARSAAKSQPQLNFAVN
GASNPAGSGTGATRLATKVDQATQTPENIGRETRNFTLKALKLQLNVTPNTLNLRFLPGRTKRRSLAANA
VATEQKASKVLGLVFFMFVLCWAPFFLLNIFFAACPECSVPVHVVNVCLWLGYVSSTINPVIYTIFNRTF
RAAFIRLLKCKCSRSARPRHRSVTESGRNAMSLCTPTALPLVISLQGTPLLTPTPNPTAATPASATSYVT
MMHRTPTSLYRDTFHQHEHDQNC
>Amel5HT2A
MIDSSTTTIDRADPHEAVVDSCYQDLLLLANDSSALCNGSGGLDVLNDTVDLEIDPVNGTRLDVDGLNNW
WAMLALVLVLGTAAGNILVCLAIARERRLQNVTNYFLMSLAITDLLVAVLVMPLGILTLVRGYFPLPSVY
CLAWICLDVLLCTASIMHLCTISVDRYLSLRYPMKFGRNKTRRRVMLKISFVWVLSIAMSLPLSLMYSKE
DDSVLVDGACQIPDPLYKLIGSIICFYIPLGVMLLTYALTVRLLAKQQQNIGGTTGWSSGWLGGPQGPSS
GGLDRKGTWKRFLLSKSPAGSGGTPQHTSGTSTDTELTTLDTHELWLPESEPPPSAMFALHAFGAEMLKL
SRGLEGITSPGSPMGTPRSTPQHSIQQHQHQQQSHRCSFRHGSGESGGSSASGSRTSLSIQEDLSSPTPW
KHPRRRASTFNEAHLERTESGSPKTPRKRSFSFHEQPVFGRGSSVSRKSSSNEETPQSRKSSDKQEGEIA
LPPPCTCPYFGESSSRRPPPQPSTEIVIVSSDTMRPISGKNLEAAFLGRSNSGRMEGSRSYELNSVVTWR
GCRRGSSLGGSTRTSLLTSRPAPIRRAATMRAHNGAASLGSRQSSNSSSPCPHRYQTTVRSHHSRTSSVV
SRNSSRHGRIIRLEQKATKVLGVVFFTFVILWAPFFVLNLIPAVCPNCERQIDHKIFDLATWLGYASSMV
NPIFYTIFNKVFRQAFKKVLLCRYRNQTWRPSR
>Amel5HT7
MEGKDAITTEDILLLNLTTQDVDGFLQGFPGKNSPYTVTQAILIALVLGSIIVGTVIGNILVCVAVFLVR
KLRRPCNYLLVSLAVSDLCVALLVMPMALLYEISGNWSFGTIMCDLWVSFDVLSCTASILNLCMISVDRF
CAITKPLKYGVKRTPRRMIVYVSLVWLGAACISLPPLLIMGNEHTYSETGPSHCVVCQNFFYQIYATLGS
FYIPLFVMIQVYYKIFCAARRIVLEERRAQSHLEAHCYFDIEPTVQQHQPVTVNRQLNSDVQPGHGSPPV
KQHRSSSASTTCSGHTVRCFTGGPRKSHESQCPMLQKLEKPVLSSSTTTTSPMTSTKSTIVRNHLNSTCS
VTNSPHQKKLRFHLAKERKASTTLGIIMSAFIVCWLPFFVLALVRPFLKNPDAIPAFLSSLFLWLGYCNS
LLNPIIYATLNRDFRKPFREILYFRCSNLNHMMREEFYQSQYGDPINNCEIKAGEIDAERLNNQGIESID
IAANAPNESFL
>Dmel5HT1A
MAHETSFNDALDYIYIANSMNDRAFLIAEPHPEQPNVDGQDQDDAELEELDDMAVTDDGQLEDTNNNNNS
KRYYSSGKRRADFIGSLALKPPPTDANTTTTTAGSPLATAALAAAAASASVAAAAARITAKAAHWALTTK
QDATSSPASSPALQLIDMDNNYTNVAVGLGAMLLNDTLLLEGNDSSLFGEMLANRSGHLDLINGTGGLNV
TTSKVAEDDFTQLLRMAVTSVLLGLMILVTIIGNVFVIAAIILERNLQNVANYLVASLAVADLFVACLVM
PLGAVYEISQGWILGPELCDIWTSCDVLCCTASILHLVAIAVDRYWAVTNIDYIHSRTSNRVFMMIFCVW
TAAVIVSLAPQFGWKDPDYLQRIEQQKCMVSQDVSYQVFATCCTFYVPLMVILALYWKIYQTARKRIHRR
RPRPVDAAVNNNQPDGGAATDTKLHRLRLRLGRFSTAKSKTGSAVGVSGPASGGRALGLVDGNSTNTVNT
VEDTEFSSSNVDSKSRAGVEAPSTSGNQIATVSHLVALAKQQGKSTAKSSAAVNGMAPSGRQEDDGQRPE
HGEQEDREELEDQDEQVGPQPTTATSATTAAGTNESEDQCKANGVEVLEDPQLQQQLEQVQQLQKSVKSG
GGGGASTSNATTITSISALSPQTPTSQGVGIAAAAAGPMTAKTSTLTSCNQSHPLCGTANESPSTPEPRS
RQPTTPQQQPHQQAHQQQQQQQQLSSIANPMQKVNKRKETLEAKRERKAAKTLAIITGAFVVCWLPFFVM
ALTMPLCAACQISDSVASLFLWLGYFNSTLNPVIYTIFSPEFRQAFKRILFGGHRPVHYRSGKL
>Dmel5HT1B 
MHTLTRPQPRFIYTEIYSRIYIYIYTSEMLKTVTTAMAAGDDDVPASILEIELPAILLNESLFIELNGNL
TQLVDTTSNLSQIVWNRSVNGNGNSNTFDLVDDEQERAAVEFWLLVKMIAMAVVLGLMILVTIIGNVFVI
AAIILERNLQNVANYLVASLAVADLFVACLVMPLGAVYEISNGWILGPELCDIWTSCDVLCCTASILHLV
AIAADRYWTVTNIDYNNLRTPRRVFLMIFCVWFAALIVSLAPQFGWKDPDYMKRIEEQHCMVSQDVGYQI
FATCCTFYVPLLVILFLYWKIYIIARKRIQRRAQKSFNVTLTETDCDSAVRELKKERSKRRAERKRLEAG
ERTPVDGDGMGGQLQRRTRKRMRICFGRNTNTANVVAGSEGAVARSMAAIAVDFASLAITREETEFSTSN
YDNKSHAGTELTTVSSDADDYRTSNANEIITVSQQVAHATQHHLIASHLNAITPLAQSIAMGGVGCLTTT
TPSEKALSGAGTVAGAVAGGSGSGSGEEGAGTEGKNAGVGLGGVLASIANPHQKLAKRRQLLEAKRERKA
AQTLAIITGAFVICWLPFFVMALTMSLCKECEIHTAVASLFLWLGYFNSTLNPVIYTIFNPEFRRAFKRI
LFGRKAAARARSAKI
>Dmel5HT2B
MEMQSYSGRGPSTGTSETATATAAVASASASDTAATFTLRHFNCRLEEADWPGPRQPFIDCEGSHTNSTS
YTPSSLPTSKNLIEGPNNTFQCARQAIDEAEHNAFYSCDGESPLSENCTLRLKARLLRWPYEAYEHIRLA
INGALSDYASDKLSDSSSCDEGGMVLQCKLGQAHELLLCHLQQLEREPLREVGSAEESFSNDSLLQAFQI
ELGAERDGLWSFLNLSELMEPDHGFLGIMNVTNTSLDMFLPNLTALNTTSTASTADMATEFAVTKSFLDY
SPHGYDFLFLFVVFFIFAGGLGNILVCLAVALDRKLQNVTNYFLFSLAIADLLVSLFVMPMGAIPAFLGY
WPLGFTWCNIYVTCDVLACSSSILHMCFISLGRYMGIRNPLGSRHRSTKRLTGIKIAIVWVMAMMVSSSI
TVLGLVNEKNIMPEPNICVINNRAFFVFGSLVAFYIPMLMMVTTYALTIPLLRKKARFAAEHPESELFRR
LGGRFTLRPQHSQQQLQMFSSFSGSNNKFLSMGDGNRNFNTEGEMEEGGAPSRRSGVEPAERPLMQQRTA
SSRSMGTVSFRNVVNGTSGAAGSGRRTTGTAHSSFRFSGAGIFRHSSSSPASSCHSTSTSRSSSFWRKHG
GYPNLMDRLAIHLRLSLVPPSSHPNRRASVRVTISQPQLGYPTNVGGNGGRTVGATEVGAGGNGSSAGRT
SNSSLGGTSLMKIATIQGPILNQSQAAGGNHMVQKVKPTALKPEEPQRNKVRPFKFAFNRVATPTLNLRF
LNNRSKRNSLSANAVATEQKATKVLGLVFFTFVLCWSPFFILNIIFAACPECQVPEHVVNTCLWLGYVSS
TINPIIYTIFNRTFRAAFIRLLKCNCKR
>Dmel5HT2A
MEEDVYASLGAYNDSGGDDWSSSEHLVLWEEDETQRTTANATSRHNQLHVARWNATGNATISATFEDVPF
DANNYWALLALVLVLGTAAGNILVCLAIAWERRLQNVTNYFLMSLAITDLMVAVLVMPLGILTLVKGYFP
LGSEHCLTWICLDVLFCTASIMHLCTISVDRYLSLRYPMRFGRNKTRRRVTLKIVFVWLLSIAMSLPLSL
MYSKNHASVLVNGTCQIPDPVYKLVGSIVCFYIPLGVMLLTYCLTVRLLARQRQNLGGGQQTAAATPGWA
SGWLGQAPALERRCTWRRLLKPGPGNASSVLHAHSANSTDTDLSTLDNHELWLPDSSIKEPTPTTMTALH
QFGAEMLKLSRGLESVASSSTTGSPTKSEFSLSNHLQLQYPSSPQRYAATHQQSHHHNHQQHPAGVYHQQ
ASPKGRHGTTVLGLSTTTLGIERESTRNSLASSRMGGEQSDGTLSQLSQRLRAYKKRRRASSAVPGREKR
AGHEDADEDVETPTSTLRRHKRHNSLPKNALYPRHTTVQESLDDDDDEEEESAQQKDQQTKSKICHSDTE
LDPPQKAKQCHIAGQNHQSDYLQLPSVCTCPYFGDRPLQNCVKSAEVKIISSAFRVTTTTTAVSSSPSEM
ELLMCSSGNKKSLTSSVSAGITGGPAGAAPATVGSTLSPHSAHNQGSSLTVQSDGSGYLAAPGTPCPGRR
KLSISKTASVVTWDSSRHRRRGSSFGGVRTSLLLTPTKTATTSNSSTPLRRSATLRSHQNMNYQGAGECG
GKTRTTTSSPCMLQRQQTVRSHHSRNSSVISRNSSRHGRIIRLEQKATKVLGVVFFTFVILWSPFFVLNL
LPTVCAECEERISHWVFDVVTWLGYASSMVNPIFYTIFNKVFRQAFKKVLLCRYSSTSAWRPSRXQTPVK
PGKLKTNTHKCASVDFQDSTAPVRGVLKRSVAVASDI
>Dmel5HT7
MALSGQDWRRHQSHRQHRNHRTQGNHQKLISTATLTLFVLFLSSWIAYAAGKATVPAPLVEGETESATSQ
DFNSSSAFLGAIASASSTGSGSGSGSGSGSGSGSGSYGLASMNSSPIAIVSYQGITSSNLGDSNTTLVPL
SDTPLLLEEFAAGEFVLPPLTSIFVSIVLLIVILGTVVGNVLVCIAVCMVRKLRRPCNYLLVSLALSDLC
VALLVMPMALLYEVLEKWNFGPLLCDIWVSFDVLCCTASILNLCAISVDRYLAITKPLEYGVKRTPRRMM
LCVGIVWLAAACISLPPLLILGNEHEDEEGQPICTVCQNFAYQIYATLGSFYIPLSVMLFVYYQIFRAAR
RIVLEEKRAQTHLQQALNGTGSPSAPQAPPLGHTELASSGNGQRHSSVGNTSLTYSTCGGLSSGGGALAG
HGSGGGVSGSTGLLGSPHHKKLRFQLAKEKKASTTLGIIMSAFTVCWLPFFILALIRPFETMHVPASLSS
LFLWLGYANSLLNPIIYATLNRDFRKPFQEILYFRCSSLNTMMRENYYQDQYGEPPSQRVMLGDERHGAR
ESFL
>Tcas5HT1B
MPESPYFLVKKQRYECAMKSLKRLRSKTNWEKMDYVRSHHLWRPLAAMSGKEQEPAVIAAPPENFSLKST
IFHNIITIASSTEESNDVWYPLDGNETSNFLLKKYDDSYFYPNYSLLNSNFSSNFSVNRTFNYYPHDETI
KIVTMVGIAVLLGFIILATVIDFALISGNVFVIAAILLERNLQNVANYLILSLAVADLLVACLVMPLGAV
YEVSQEWTLGPELCDMWTSSDVLCCTASILHLVAIALDRYWAVTNIDYIHQRTSKRIGMMIFIIWFVSFL
VCIAPLLGWKDPKWDDRIRDKECLISQDLYYQIFATASSFYLPLLVILILYWRIFQTARKRIRRRQVIGS
GANTSSQNPAAGGIAGGLAAASGTGGIAAAVVTIIGRPLPTISETTTAFTTVSSNSSPEKTSFANGLEPD
MPTTTDCSMSYQPQHYPVKKKSRDSADSKRERKAAKTLAIITGAFVLCWLPFFIMAVLLPINANLFEKYV
ISIFLWLGYFNSTLNPIIYTIFSPEFRHAFKKILCGRNYARRNKHFGIRHFQ
>Tcas5HT2B
MPSPPSDDPISVECASSSPLSSSCNRTATFFFSCTDSSTTFVDFYCEFDANTTLCTACDLNSTLDLVTNF
TADFSVSDFILRVVSNYSECSLVNRSGGVFWTCENVAGDKGAEWGANYDWSFLFVVVFILAGGLGNILVC
LAVILDRRLQNVTNYFLLSLAIADLLVSLFVMPLGAIPGFLGKWPFGVAWCTVYVTCDVLACSASIMHMC
FISLGRYLGIRNPLKTRHSTTTRTVVMRICLAWLLSMLVSSSITVLGIIDARNIMPAPDSCVINNRAFWV
FGSLVTFYVPMVIMVVSYALTVQLLRKKARFAADHPENEQFRRLGGRFGPKDRTPAMWRTAGSGERSGNN
IRISSSHQQLAYANGGSGTGAAPGARKDQSTQTPENIARETRNCKLRSLKLQLNNVPSNFVTNRAFNFRL
LAGRVKRKTMAANSVATEQKASKVLGLVFFTFVLCWAPFFILNILFAACPDCDVPEHVVVVCLWLGYVSS
TINPIIYTVFNKTFRAAFIRLLLCRCHR
>Tcas5HT2A
MENVFYKTTIILYNTTSKNTTESSDSDTVNNWWALSALILAVGTAAGNILVCLAICWERRLQNVTNYFLM
SLAITDLMVAILVMPLGILTLIRGYFPLPSIYCLAWICLDVLFCTASIMHLCTISVDRYLSLSYPMKFGR
NKSRRRVILKIVFVWLLSIAMSLPLSLMYSKDQGTLIKDGTCQIPDPLYKLIGSIICFYIPLLVMLVTYA
LTVRLLAHQRQNLGTPDWSSNWMGGPSALERRCTWRKLLTKAKQTTPQHGHHSAASTDTELTTIDNHELW
IQESEPTPCTMSALGQFGAEMLKLSRGLEAASHLGTPPPRPSPGKTILKISSGDSLADSHSSLLTPETSP
WTSKRRRASTFHEGDTRDESPSPRWRKRGSSFHEPRSSDVSSELSSEATESSTFPLPPPCTCPYFGEKQA
DKSPPPKPAEVKIIPATKLALEVEKSPLKKSLRNRSSDSSPNNIVVTWEASRRSHRRDFVCSLGSSFGNT
KTTILSNSTQRTPLLLRRSATLRQNGHGGTTLKDKGKNPSSPCLLQRYNCNNAATTTKSIRSHHSRNSSV
ISRNSSRHGRIIRLEQKATKVLGVVFFTFVILWAPFFILNLLPAFCSECDKNLDNWVVQLVTWLGYASSM
VNPIFYTIFNKVFRQAFKKVLTCKYRKTAWRPHSEALYYAADGPGIDNENGDIRRFNGPIYLHLTPGNGD
RFQPPK
>Tcas5HT7
MAANITQDLGINETNETSYQESGYNQAESIIITIILVIIIVGTIVGNILVCVAVCLVRKLRRPSNYLLVS
LAVSDLCVALLVMPMAMIYEIKGRWIFGEVVCNLWVSFDVLSCTASILNLCMISVDRYYAITKPLEYGVK
RTPKRMILWVIVVWCFAACISLPPLLIIGNEHSEKEENGDINKEVCLVSQDFGYQLYATLCSFYIPLTVM
MVVYYKIFRAARKIVMEEKRAQSHLESHCYLEISVKNGGGPPENKISSQSPSPANPSRINHRSSSASTNT
MSSLGRCFKSRHSNESQCPMLSNKAPIKQTTKDKQQKSSLLASMKSSPNTNSTNQKKLRFQLAKERKAST
TLGIIMSAFTICWLPFFVLALVRPFLKTTHMLKTLGSLFLWLGYANSLFNPIIYATLNRDFRKPFQAILY
FRCGSLNHMMREEFYHSQYGDPDHHISTRCHLDYEEGVEYIEAEGDEVKTPEINAAHESFL
>Tcas5HT1A
MGTVNNPSCSWGGSARATIFVIILPAATSATSSDLYHFPGAENATSMETLYEPWNCTKLPCNFENGTLAH
NDTNDTLSDATRGEPLADLILMGFLSVVLGLMILVTVIGNVFVIAAILLERNLQNVANYLIVSLAVADLM
VACLVMPLGAVYAISNNWIMGPELCDMWTSIDVLCCTASILHLVAIALDRYWAVTNVDYIHTRNSHRIGI
MIVVVWSIALVVSLAPQIPQFKDPEYLKRIQEKHQCLVSQDLKYQIFATSSTFYVPLLVIFVLYWKIFQT
ARKRIRRRREMKGQVVLKVEKTNNNSKVSKNFLTKRKFLKMKKCSSNKKSSAAEALVSSLVMMEGQSTTT
MEIVEEQDEVQSNGKQEETTAFTITKPQTSTLVQSNAEVPLVSNNVSPEKTSSATTNNGSASHQSHISDI
SRVEILNKEIPPCPALVDKLIPSRREKKESLEAKRERKAAKTLAIITGAFVMCWLPFFILALLMPLCGAA
CTISEYISSFALWLGYFNSTLNPVIYTIFNPEFRQAFKRILCGGHSRGRNFRSGKIR
>Bmor5HT1B
MEGAEGQEELDWEALYLRLPLQNCSWNSTGWEPNWNVTVVPNTTWWQASAPFDTPAALVRAAAKAVVLGL
LILATVVGNVFVIAAILLERHLRSAANNLILSLAVADLLVACLVMPLGAVYEVVQRWTLGPELCDMWTSG
DVLCCTASILHLVAIALDRYWAVTNIDYIHASTAKRVGMMIACVWTVSFFVCIAQLLGWKDPDWNQRVSE
DLRCVVSQDVGYQIFATASSFYVPVLIILILYWRIYQTARKRIRRRRGATARGGVGPPPVPAGGALVAGG
GSGGIAAAVVAVIGRPLPTISETTTTGFTNVSSNNTSPEKQSCANGLEADPPTTGYGAVAAAYYPSLVRR
KPKEAADSKRERKAAKTLAIITGAFVACWLPFFVLAILVPTCDCEVSPVLTSLSLWLGYFNSTLNPVIYT
VFSPEFRHAFQRLLCGRRVRRRRAPQ
>Bmor5HT2A
MHVPEIFLSSDLTPEFNEIVFEVNISLDNETRNATDAHGDVGVNNWWALVASMLVIATATGNVLVCLAIY
LERRLQNVTNYFLMSLAITDLLVAILVMPLGILTLVRGHFPLAAPYCLTWICLDVLLCTASIMHLCTISV
DRYLSLRYPMRFGRNKTRKRVTVKIAFVWILSTAMSLPLSLKYSKNAQSVLIGGSCQVPDPLYKAIGSII
SFYIPLGVMLLTYALTVQLLARQRKGLGAGWAPGWLGAPTMGSLGRRCTWRRILGPRSGTPQHSAASTET
ELPPIDTRDLWLQDSSEPAPSAMSALHQFGAEMLRLSRGLEASAAAKPQFRGTNISERGGMLTPGSLSVS
SSSPSSMLQDRRRPSSSGDPTPVHRPRSASDDESNDGLLAPSNLTAKSRSSEDGLLLPPPCTCPYFGSDS
TPPRRTTEVIIVPGGDINGCNGFPKNGNMRDEPSTPIFRRSSRGASSMVTWDEARRFRRGSSFGGARTTL
STPVRSIRTQRSMRSQPNTTHQRQTPRTHHSRNSSVISRNSSRHGRILRLEQKATKVLGVVFFTFVVLWA
PFFILNMVPAVCPDCEGKIAHWVFDFALWLGYASSMVNPIFYTIFNKVFRQAFKKVLRCQYCKYRR
>Bmor5HT2B
MSMDTNLTFIEEALQDLPCRLYPGKFCGSYYGVDCSSEDYHAYICELNIDIQNETSYSCTTCFNTNLVVD
SNGTICSTGLKMNLMNVMFENALKSLWLRLPDTICNSDLYCYSDVLNRTFYINDFNSTFETNTVESFQCS
FNYRNLTAEVLASKGYDWSFLFVILFIVAGGLGNILVCLAVCLDKRLQNVTNYFLLSLAIADLLVSLFVM
PMGAIPGFLGYWPLGVVWCNVYVTCDVLACSASIMHMCFISIGRYLGIRNPLKSRHHSTKRLVVIKIALV
WLLSMVVSSSITVLGLINKTNIMPTPDLCVINNRLFWIFGSLVAFYIPMLTMVVSFALTVQLLKRQARLA
ATPVPGGTQRRQCGGFDNGPIQCVRRLGARSSPDLSPGRPVSRQMTWRVTSARSQRNKIGMSVSHPQLSY
MNGCGTGKSKRRGHDVPTQTPPSIAAETRRARLRPLKLTLATPNALTLRFLANRKKGRSLSANAVANEQK
ATKVLGLVFFTFVLCWAPFFLLNILFAACPACIVPEHVVDICLWLGYVSSTINPIIYTVFNRTFRAAFLR
LLKCHCTRRGRCTRYHSVGSTRGASQLCARSALPLAISLRPSGLPIPTPAAQDTTETVLMDPPLGEFNMRY
>Bmor5HT7
MATSNNKSHSLPSFIALPSSLLILVFIVLLQNNVAATSDFTETSPEYDYILTNNSTLNWTFFEGNASHKP
VHIKHSKYSAPVSIFLSLLFLVVIVGTIVGNILVCVAVRLVRKLRRPSNYLIVSLAVSDLCVAIIVMPVA
TVYDIMGSWPFGPVICDFWVSSDVLSCTASILNLCMISVDRYYAITKPLEYGVKRTPRRMLFCVFIVWIS
AAFISLPPVLILGNEKTETSCSVSQNQYYQVYATLGSFYIPLTVMVIVYYKIFRAARKIVKDEKRAQSHL
EAHCYLEINVKNGGATEAKLLGAQTTTQPPRGSTASTNTTCSVEKTESGIGRCFSGQRKSNESQYPMLHQ
PKTPTKPIHTINRSPSTLTPNNKLLVKERSRESSESSNKINTNRIRSSLSNFAQKSHKAKDMFQTQSPHQ
KKLRFQLAKERKASTTLGIIMSAFIVCWLPFFVLALLRPFLNEDAIPDAVSALFLWLGYLNSLLNPIIYA
TLNRDFRKPFQEILFFRCSNLNHMMREEFYHSQYGDPDHYCVNNTTKLNNYDEGVEIVSAVDREETRASESFL
>Bmor5HT1A
MNASQLSSELNTTNNDVAYPTSEWFDANCSWVEVVSWGCNTTVNSTASNSTSSDVTSLVLMAVTSVVLAL
IILATIVGNVFVIAAIIIERNLQNVANYLVASLAVADLMVACLVMPLGAVYEVSQGWILGPELCDMWTSS
DVLCSSASILHLVAIATDRYWAVTDVDYIHIRNEKRIFTMIVLVWGAALVVSLAPQLGWKDPDYLARITQ
QQKCLVSQDLAYQIFATCSTFYVPLAVILILYWKIFQTARRRIRRRREPPPPRPTSADGAPPSGRPIQSA
RDRRFVKKRFLNLKKCNQRTRVETLAAALLLTEGQSTSTVDTLDEEPRTTAFTVNEKMQSVSPEKSSSTV
TNGSKPEKAIVSAPTHREKKESLEAKRERKAAKTLAIITGAFVFCWLPFFIMALVMPICQTCVISDYLAS
FFLWLGYFNSTLNPVIYTIFSPDFRQAFARILFGTHRRGRNKKF
>Prap5HT1B
MEGVYHDDLLQWDGVNYHNISYNTTEWVPWNVSETNRTWWETSEALDSPAALFRAAVMAVLLGLLILATV
VGNVFVIAAILLERHLRSAANQLILSLAVADLLVACLVMPLGAVYEVAQRWTLGPELCDMWTSGDVLCCT
ASILHLVAIALDRYWAVTNIDYIHARTARRIGYMIACVWVASFLVCIAPLLGWKDPDWNRRVSEDLRCVV
SQDVGYQIFATMSSFYVPVLVILILYWRIYQTARKRIRRRHGATARGGVGPPPVPAGGALVAAGGSGGIA
AAVVAVIGRPLPTISETTTTGMTTVSSNNTSPEKQSCANGLEPDPPTTGYSAVAAAYYPSLIRRKPKEAA
DSKRERKAAKTLAIITGAFVACWLPFFVLAILVPTCDCEVSPVLTSLSLWLGYFNSTLNPVIYTVFSPEF
RHAFQRLLCGRKLRRRRAPP
>Prap5HT2A
MNETYDISADDVTWILSNYSFGNGTISETDANNWWALIALVLVVCTAAGNVLVCLAIYLERRLQNVTNYF
LMSLAITDLLVAVLVMPVGILTLVRGYFPLPAVYCLVWVCLDVLLCTASIMHLCTISVDRYLSLRYPMRF
GRNKTRKRVTIKIMFVWILSTAMSLPLSLMYSKNEESVLIGGSCQIPDPLYKAIGSVISFYIPLGVMLLT
YALTVQLLARQRKGLGQGWAAGWLGGVPIERRCTWKRFLSPRSGTPQHSAASTETELPPIDTRDLWLQDS
SEPAPSAMSALHHFGAEMLRLSRGLEASAAAKTSKGTNISEKGGMLTPGSLSVSSSSPSSMLLDKRRPSS
TCDPNTPLHRARSASDDESNDGLLAPVTLTAKSRSSEDGLLLPPPCTCPYFGSDSTPPRRTTEVIIVPGG
DINGCNGYPRNGTQNSEESPNFFRRPSRGASSIVTWEEARRFRRGSSFGARTALSTPVRTIRNQRSINCR
PQGSTSTPQRQTPRTHHSRNSSVISRNSSRHGRILRLEQKATKVLGVVFFTFVVLWAPFFILNMVPAVCP
ECEKRIPIWVFDCVLWLGYASSMVNPIFYTIFNKVFRQAFKKVLLCQYCKKR
>Prap5HT1A
MNLSGTPPPGINDTSYEVSTGWYDNCSWVDAVSWGCNLTANVTGNATSSDVTSLVLMAVTSVVLALIILA
TIIGNVFVIAAIIIERNLQNVANYLVASLAVADLMVACLVMPLGAVYEVSQGWILGPELCDMWTSSDVLC
SSASILHLVAIATDRYWAVTNVDYIHIRNEKRIFTMIFLVWAAALVVSLAPQLGWKDPDYLARITQQQKC
LVSQDLAYQIFATCSTFYVPLAVILILYWKIFQTARRRIRRRRDPPPARPSSADGAPPSGRPVQSARDRR
FVKKRFLNLKKCNQRTRAETIAAALLLTEGQSTSTVDTLDEEPKTTAFTINEKAPVSPEKSSSTATNGSK
PERSIITGPSQREKKESLEAKRERKAAKTLAIITGAFVFCWLPFFIMALVMPICQTCVISDYLASFFLWL
GYFNSTLNPVIYTIFSPDFRQAFARILFGSHRRGRNKKY
>Prap5HT2B
MTNITSELEDFKCKLLTGPSCSDDLIPGLECSENVTFLYNCELNLDVQNETSYTCVKCSMGNNSDATSCD
FRLNLMTVVYENALKNVWLKLPDYLCDWNDLVCFHDSLRTYRVTNDSLSVLESFQCKWNYGNVTEDVDVG
ARYEWTFLFVILFIVAGGLGNILVCLAVCLDKRLQNVTNYFLLSLAIADLLVSLFVMPMGAIPGFLGYWP
LGVVWCNVYVTCDVLACSASIMHMCFISIGRYLGIRNPLKSRHHSTKRVVVIKIALVWLLSMIVSSSITV
LGLINKQNIMPTPELCVINNRFFWVFGSLVAFYIPMLMMVVSFALTVQLLKRQAILAATPVPGGAQRRQC
GAFDNGPTQAVRRINARSSPDLSLAAVSRHMTWRVTTVSSRSQRNKIGMSVSHPQLSYMNGCNGNGTGSS
TRKGRDVATQTPASISAETRRAKLKPLKISLAAPNALSLRFLTNRKKGRSLSANAVANEQKATKVLGLVF
FTFVLCWAPFFLLNILFASCPACIVPEHVVDICLWLGYVSSTINPIIYTIFNRTFRAAFLRLLRCHCSRR
GRCTLYRAVGSTRGASQLCARSALPLAISLRPAAMPTTQSQDTTETVLIEPRLDFNVRY
>Prap5HT7
MASQNNSHYSRPSLVTLSSYLLIFVSLVLQADSAFASFDFNSTFSGVNTTNPNSTLNWTFYDNNATVVKH
LHIKHLKYSTLVTVLLAAIFMVVIFGTIVGNILVCVAVCLVRKLRRPSNYLTVSLAVSDPCVAIMVMPVA
MVYDLMGSWPFGPVICDFWVSSDVLSCAASILNLCMISVDRYYAITKPLEYGVKRTPRRMLFCVFIVWMS
AAFISLPPVLILGNEKSDTSCSVSQNQGYQIYATFGSFYLPLTVMVVVYYKIFSAARKIVKDERRAQSHL
ESHCYLEINVKNGGAAEAKLLGNQPQNPTRGSTASTNTTCSVDKAENSIGRCFSGRKSNESQCPMLQPPK
TLTKPIHTINRPASQNLNPDSNLKERRRPSSDNQKQTSRIRSSLSTFAHKSHIAKDLLHPVNSPHQKKLR
FHLAKERKASTTLGIIMSAFIVCWLPFFVLALIRPFVNEDTIPDAVSALFLWLGYLNSLLNPIIYATLNR
DFRKPFQEILFFRCSNLNHMMREEFYHSQYGGPEPHYCVNNSKNQNYDEGVEIVSAVDREETRATESFL
>Pxut5HT2A
MHLCTISVDRYLSLRYPMRFGRNKTRKRVTIKIVFVWILSTAMSLPLSLMYSKNEESVLIGGSCQIPDPL
YKAIGSVISFYIPLGVMLLTYALTVRLLARQRKGLGPGWATGWLGAPTIDRRCTWRRFLAPRGGTPQHSA
ASTETELPPIDTRDLWLQDTSEPAPSAMSALHHFGPEMLRLSRGLEASAATKASFRGTNVTDRGGLLTPG
SLSVSSSSPSSMLQEKRRLSATVDPNTPLNRPRSASDDEGNDGLLAPATLTAKSRSSEDGLLLPPPCTCP
YFGSDSTPPRRTTEVIIVSGSDIDGCNEFSRNGNVKPDDLCTPVFRRSSRGASSMVTWEEARRFRRGSSI
GGARTTLSTPIRNIRPQRSSTRAQQSVNPSPQRQTPRTHHSRNSSVISRNSSRHGRILRLEQKATKVLGV
VFFTFVVLWAPFFILNMVPAICPDCEKRIASWVFDFVLWLGYASSMVNPIFYTIFNKVFRQAFKKVLLCQYCKAKR
>Pxut5HT1B
MEGADGEDLFEWEALYLRLPVQNLTLNSTDWVPETWNVTAANTTWWDAAAPFDTPAAVLRAAVKAVVLGL
LILATVIGNVFVIAAILLERHLRSAANQLILSLAVADLLVACLVMPLGAVYEVAQRWTLGPELCDMWTSG
DVLCCTASILHLVAIALDRYWAVTNIDYIHARTVRRVGLMIACVWIVSFLVCIAPLLGWKDPDWNRRVAE
DMRCVVSQDVGYQIFATASSFYVPVLVILILYWRIYQTARKRIRRRRGATARGGVGPPPVPAGGALVAAG
GSGGIAAAVVAVIGRPLPTISETTTTGFTNVSSNNTSPEKQSCANGLEADPPTTGYGAVAAAYYPSLVRR
KPKEAVDSKRERKAAKTLAIITGAFVACWLPFFVLAILVPTCDCEVSPVLTSLSLWLGYFNSTLNPVIYT
VFSPEFRHAFQRLLCGRRARRRRPPP
>Pxut5HT1A
MNDSRLTRTFNNTNDDVTYSSTSDWYSGNCSWADAVSWGCNSTRGAGTNTTDTDVTSLVLMAVTSVVLAL
IILATIVGNVFVIAAIIIERNLQNVANYLVASLAVADLMVACLVMPLGAVYEVSQGWILGPELCDMWTSS
DVLCSSASILHLVAIATDRYWAVTNVDYIHIRNEKRIFTMIFLVWGAALVVSLAPQLGWKDPDYLARITQ
QQKCLVSQDLAYQIFATCSTFYVPLAVILILYWKIFQTARRRIRRRREPPPPRPTSADGATPSGRPVQSA
RDRRFVKKRFLNLKKCNQRTRAETIAAALLLTEGQSTSTVDTLDEEPRTTAFTINEKVPSSVSPEKSSST
TVTNGSKPERAIVPALSQREKKESLEAKRERKAAKTLAIITGAFVFCWLPFFIMALVMPICQSCVISDYL
ASFFLWLGYFNSTLNPVIYTIFSPDFRQAFARILFGTHRRGRNKKF
>Pxut5HT2B
MDVASIMNITYLDLITDDLQCHLKTVNGCGNAHSGLECTRTEKSLDYFCEFNFNTQNETSYSCFKCSNNN
MDLNYTVCDGKLKSNMLSFVFESAIKTFWLKLPEFNICDWDTLFCYNDDRTLYMDVNDSAYNISDVQTVQ
CKWNVKNFTINSLESVGYEWSFLFVILFIIAGGVGNILVCLAVCLDKRLQNVTNYFLLSLAIADLLVSLF
VMPMGAIPGFLGYWPLGVVWCNVYVTCDVLACSASIMHMCFISIGRYLGIRNPLKSRHHSTKRVVVIKIA
LVWLLSMFVSSSITVLGIINQTNIMPTPELCVINNRLFWVFGSLVAFYIPMLMMVVSFALTVQLLKRQAL
LAATPVPGGTQRRQCGGFDNGPSQGPRRIGAKSSPDLSPSGNSSRHMTWRITSTNRGQRNKIGMSVSNPQ
LSYMNGCGNGAGSARRGRDVATQTPASIAAETRRARLRPLKLNIAPPNALNLRFLTNRKKGRSLSANAVA
NEQKATKVLGLVFFTFVLCWAPFFLLNILFASCPACIVPDHIVNVCLWLGYVSSTINPIIYTVFNRTFRA
AFLRLLKCHCSRRGHCTRYMSGGSTRGASQLCARSALPLAISLRPSVMPTTSSGGQETTESVLIEAPLPGFNMRY
>Pxut5HT7
MIVIFGTIVGNILVCVAVCLVRKLRRPSNYLIVSLAVSDLCVATMVMPVAMIYDLLGTWPFGPVVCDFWV
SSDVLSCAASILNLCMISVDRYYAITKPLEYGVKRTPRRMLFCVFIVWMSAAFISLPPVLILGNEKTETS
CSVSQNQGYQIYATFGSFYLPLTVMVVVYYKIFSAARKIVKDEKRAQSHLETHCYLEINVKNGGATEAKL
LDTQAPQPTRGSTASTNTMCSSEKTESSIGRCFTGQRKSNESQCPMLHTRTPNKPIHTINRPPANVENLR
DTKRQNKDGRRRTSSESTHKLTTSRIRSSLSNFANKSHLAKDLLHQSHSPHQKKLRFQLAKERKASTTLG
IIMSAFIICWLPFFVLALIRPFVNEDTIPDAVSALFLWLGYVNSLLNPIIYATLNRDFRKPFQEILFFRC
SNLNHMMREEFYHSQYGDPDQHYCVNPSKIQNYDEGVEIVSAVDREEIRASESFL
>Msep5HT1A
MNASRLPGFNDTSQDVPYPTSSEWFDGSNCSWVDAVSWGCNSTVNGTSANATTTDVTSFVLMAVTSVVLALIILATIVGNVFVIAAIIIERNLQNVANYLVASLAVADLMVACLVMPLGAVYEVSQGWILGPELCDMWTSSDVLCSSASILHLVAIATDRYWAVTDVDYIHIRNEKRIFTMIVLVWGAALVVSLAPQLGWKDPDYLARITQQQKCLVSQDLAYQIFATMSTFYVPLAVILILYWKIFQTARRRIRRRRDPEPPRPTSADGAPPSGRPVQSARDRRFVKKRFLNLKKCNQRTRAETLAAALLLTEGQSTSTVDTLDEEPRTTAFTINEKVPPPPVSPEKSSSTVTNGSKPERAIVPAQTHREKKESLEAKRERKAAKTLAIITGAFVFCWLPFFIMALVMPICQTCVISDYLASFFLWLGYFNSTLNPVIYTIFSPDFRQAFARILFGTHRRGRNKKF
>Msep5HT7L
MATQSHNSHCSLPSFIALPSCLLVLASIVLQPALASVELESILSPEFNVSNPNATLNWTFLDDNSTLKHGHIKHSKYSIP
TTIFMATVFLIVIIGTIIGNVLVCVAVRLVRKLRRPSNYLIVSLAVSDLCVACIVMPVATVYDIMGTWPFGPVICDFWVS
SDVLSCTASILNLCMISVDRYYAITKPLEYGVKRTPRRMLFCVFIVWVSAAFISLPPVLILGNEKTETSCSVSQNQAYQI
YATFGSFYIPLTVMVVVYYKIFRAARKIVKDEKRAQSHLETHCYLEINVKNGGAAEAKLLGNQPTQPPPRGSTASTNTTC
SVDKTESTIGRCFSGQRKSNESQCPILQQPKTPTKPIHTINRSPTQLLPGKLAVKEKQRQPSESSQKNTTNRIRSSLSNF
AHKSHIAKDLLHPQNAVHQKKLRFQLAKERKASTTLGIIMSAFVICWLPFFVLALLRPFVKEDAIPDAVSALFLWLGYLN
SLLNPVIYATLNRDFRKPFQEILFFRCGNLNHMMREEFYHSQYGDPDQHYCVNTHTTKMHNYDEGVEIVSAVDREETRAS
ESFL
>Msep5HT7S
MATQSHNSHCSLPSFIALPSCLLVLASIVLQPALASVELESILSPEFNVSNPNATLNWTFLDDNSTLKHGHIKHSKYSIP
TTIFMATVFLIVIIGTIIGNVLVCVAVRLVRKLRRPSNYLIVSLAVSDLCVACIVMPVATVYDIMGTWPFGPVICDFWVS
SDVLSCTASILNLCMISVDRYYAITKPLEYGVKRTPRRMLFCVFIVWVSAAFISLPPVLILGNEKTETSCSVSQNQAYQI
YATFGSFYIPLTVMVVVYYKIFRAARKIVKDEKRAQSHLETHCYLEINVKNGGAAEAKLLGNQPTQPPPRGSTASTNTTN
AVHQKKLRFQLAKERKASTTLGIIMSAFVICWLPFFVLALLRPFVKEDAIPDAVSALFLWLGYLNSLLNPVIYATLNRDF
RKPFQEILFFRCGNLNHMMREEFYHSQYGDPDQHYCVNTHTTKMHNYDEGVEIVSAVDREETRASESFL
>Msep5HT2B
MVFDMNNLTFLDTAFQEFQCQLTQGRGCGDSFTGLDCATDDNFINYTCELNIDIQNETSYTCSACNTTDVGSNNTLCTPYLKLNMVTIIFESALKNLWLRLPSLFCDLDTLFCYTETRNRTLYIDAFNETSVLSAEETFQCSYDFRNMTEKVVDKVGYDWSFLFVIVFIIAGGVGNILVCLAVCLDKRLQNVTNYFLLSLAIADLLVSLFVMPMGAIPGFLGYWPLGVVWCNVYVTCDVLACSASIMHMCFISIGRYLGIRNPLKSRHHSTKRVVVIKIALVWLLSMFVSSSITVLGLINRSNIMPTPDLCVINNRLFWIFGSLVAFYIPMLTMVVSFALTVQLLKRQARLAATPVPGGTQRRQCGGYDNGPSQGIRRVGVRSSPDLSPNRTVSRQLTWRITSTSRTQRNKVGMSVSHPQLSYMNGCGGTGSSGQRRGRDVATQTPPSIAAETRRARLRPLKLTLAAPNALTLRFLANRKKGRSLSANAVANEQKATKVLGLVFFTFVLCWAPFFLLNILFAACPACIVPEHVVDICLWLGYVSSTINPIIYTVFNRTFRAAFLRLLRCHCTRRGRCTRYRSTGSTRGASQLCARSALPLAISLRPSALAPPSPAAPDTTETVLIEQPIGNFNIRY
>Msep5HT1B
MPLGAVYEVAQRWTLGPELCDMWTSGDVLCCTASILHLVAIALDRYWAVTNIDYIHARTARRVGLMIACVWVVSFLVCIAPLLGWKDPDWDRRVSEDLRCVVSQDVGYQIFATASSFYVPVLVILILYWRIYQTARKRIRRRRGATARGGPPPVPSGGALVAAGGSGGIAAAVVAVIGRPLPTISETTTTGFTNVSSNNTSPEKQSCANGLEADPPTTGYGAVAAAYYPTLVRRKPKEAADSKRERKAAKTLAIITGAFVACWLPFFVLAILVPTCDCEVSPVLTSFSLWLGYFNSTLNPIIYTVFSPEFRHAFQRLLCGRRARRRRAPP
>Msep5HT2A
MHEHSYRSLSKNVLELTESFEEAVNYTIDNIFDAFVNDTGNATNGIVEDDAVNNWWALIAIMLVLCTAAGNVLVCLAIYLERRLQNVTNYFLMSLAITDLLVAILVMPLGILTLLRGYFPLPAIYCLCWLCLDVLLCTASIMHLCTISVDRYLSLRYPMRFGRNKTRKRVTVKIAFVWILSSAMSLPLVLKYSKNADSVLIDGSCQVPDNLYKAIGSIISFYIPLMVMLLTYALTIQLLARQRKGLGAGWAPGWLGGPAPIGRRCTWRRFLGGRGGTPQHSAASTETELPPIDTRDLWIQDSSEPAPSAMTALHQFGAEMLRLSRGLEASAATKPQYRGTNISERGGMLTPGSLSVSSSSPSSMLQDRRRPSSTGDPNTPLHRPRSASDDESNEGLLAPAALTAKSRSSEDGLLLPPPCTCPYFGSESTPPRRTTEVIIVPGGDINGCNGYPRNGNVKEEQTTPFFRRSSRGAASMVTWDEAKRFRRGSSFGGARTTLSTPIRSIRAQRTIARSQQVTASPQRQTPRTHHSRNSSVISRNSSRHGRILRLEQKATKVLGVVFFTFVILWAPFFILNMVPAVCPRCEESISPWVYDFALWLGYASSMVNPIFYTIFNKIFRQAFKKVLVCGYWKAAR
>DmelFMRF
MSGTAVARLLLRLELPSPGVMPPPPTDYDYGGPISDDEFLASAMATEGPTVRYDLFPQNNSQPTLQIVLN
HTEVQTDLQYPHYEDLGLDPDPNWTRICEDVYNPLLENNRIEFWVCGVLINIVGVLGILGNIISMIILSR
PQMRSSINYLLTGLARCDTVLIITSILLFGIPSIYPYTGHFFGYYNYVYPFISPAVFPIGMIAQTASIYM
TFTVTLERYVAVCHPLKARALCTYGRAKIYFIVCVCFSLAYNMPRFWEVLTVTYPEPGKDVILHCVRPSR
LRRSETYINIYIHWCYLIVNYIIPFLTLAILNCLIYRQVKRANRERQRLSRSEKREIGLATMLLCVVIVF
FMLNFLPLVLNISEAFYSTIDHKITKISNLLITINSSVNFLIYIIFGEKFKRIFLLIFFKRRLSRDQPDL
IHYESSISNNGDGTLNHRSSGRFSRHGTQRSTTTTYLVATGGPGGGGCGGGGGNNSLNNVRLTQVSGSPG
LVKIKRNRAPSPGPVVYFPAREMQRSASTTNSTTNNNTSIGYDWTLPDSKKLGHVSSGF
>Pxyl5HT1A
MNGSDFNTTGLNGSTYDPTYPGATAWFNCSLDAWCNSSGNASLANSTDTDVQTVVVMAVTSVVLAIIILA
TIIGNVFVIAAIIIERNLQNVANYLVASLAVADLMVACLVMPLGAVYEVSQGWILGPELCDMWTSSDVLC
SSASILHLVAIATDRYWAVTNVDYIHMRNERRIFTMIFLVWGAALVVSLAPQLGWKDPDYLARITQQQKC
LVSQDLAYQIFATLSTFYVPLAVILILYWKIFQTARRRIRRRREAPPPRPTSADGATPDGRPIPIQSARD
RRFVKKRFLNLKKCNQKSRAEKSLAAALLLTEGQSTSTVDTVDEELRTTAFTVNERVAPCVSPEKTSSTV
TNGSKTDKSIAPAPSHKEKKESLEAKRERKAAKTLAIITGAFVFCWLPFFIMALVMPICQSCVISDYLAS
FFLWLGYFNSTLNPVIYTIFSPDFRQAFARILFGTHRRGRNKKF
>Pxyl5HT1B
MEGADARDEWEALYVQLPLQGWNESGYSPSSWNATAAPNGSWWGAALAPFDSPAQLLEAAGKAVVLGLLI
LATVVGNVFVIAAILLERHLRSAANQLILSLAVADLLVACLVMPLGAVYEVAQRWTLGPELCDMWTSGDV
LCCTASILHLVAIALDRYWAVTNIDYIHARTAKRIGLMIACVWVASFLVCIAPLLGWKDPDWTRRISEDL
RCVVSQDVSYQIFATASSFYVPVLVILILYWRIYQTARKRIRRRRGATARGGVGPPPVPSGGALVAAGGS
GGIAAAVVAVIGRPLPTISETTTTGLTNVSSNNTSPEKQSCANGLESDPPTTGYGAVAAAYYPALVRRKP
KEAADSKRERKAAKTLAIITGAFVACWLPFFVLAILVPTCDCEVSPLLTSFSLWLGYFNSTLNPVIYTVF
SPEFRHAFQRLLCGRRGRRRRVPV
>Pxyl5HT2A
MRESDQIHQQIVLAPTSREINETIFVPTEWRDTVPPYFNYSLNSTFYNSNVFLYDNFETEEVVYESLNIW
WALLASMLVLFTACGNVLVCLAIYWERRLQNVTNYFLMSLAITDLLVAILVMPLGILTLVRGYFPFPAVY
CLIWICLDVLLCTASIMHLCTISVDRYLSLRYPMRFGRNKTRKRVTVKIAFVWILSTAMSLPLSLMYSKN
EESVLIGGSCQIPDPLYKAIGSVISFYIPLGVMLLTYALTVQLLARQRKGLGQGWAAGWLGAPIIERRCT
WRRFLGPRGGTPQHSAASTETELPPIDARERDLWLQDSSEPAPSAMGALHQFGAEMLRLSRGLEASATRP
HYRGTNISDKGGMLTPGSLSVSSSSPSSMLQERRRPSSTCEPHTPVHPPRPRSASDDESQNDGLLVPATL
TTKSRSSEDGLLLPPPCTCPYFGSDAPPPRRTTEVIIVPGGDINGCNGFSKNGTFRGDDTAASTPYSRRS
SRAGAAASMVTWEEARRFRRGSSFGARTTLTTPTRNIRSRRSINVRQQVNTTPQRQAPRTHHSRNSSVIS
RNSSRHGRILRLEQKATKVLGVVFFTFVVLWAPFFILNMVPAVCPECEKWIAHWVFDFVLWLGYASSMVN
PIFYTIFNKVFRQAFKKVLKCQYCRSRR
>Pxyl5HT2B
MLNYTFYEETFTSSISTLKELSCRLVKGYADCGDAIAGLDCRIDNGTDDNRFFSCELNIDIQNETSYSCN
SCNESAPLAADGNYTLCSAGFKLNMLTVIFENALKSLWVRLPNFLECDFSVSNIVQCFSDNYYIVNQTLH
FDDNLTFPSDNNSVYENFQCSWNGSDELADLTSPKAEYDWIFLFVILFIVAGGVGNILVCLAVCLDKRLQ
NVTNYFLLSLAIADLLVSLFVMPMGAIPGFLGYWPLGVAWCNVYVTCDVLACSASIMHMCFISIGRYLGI
RNPLKSRHHSTKRVVVIKIALVWLLSMVVSSSITVLGMINRHNIMPTPDLCVINNRLFWIFGSLVAFYVP
MLMMVVAFALTVQLLKRQAILAATPVPGGMQRRLCGYDSGPGQGMRRGGARSSPDLSPSRSSSRQMTWRV
TTTRAQRNKISISSSHPALSYMNGGSNPGPRRGRDVATQTPPSIVAETRRARLRPLKLAIVAPNALSLRF
LAKKKDRSLSANAVANEQKATKVLGLVFFTFVLCWAPFFLLNILFAACPACVVPEHVVDICLWLGYVSST
INPVIYTVFNRTFRAAFLRLLRCHCSRRGRCTRYRSAGSTRGASQLCARSALPLAISLRGVAAPAQPDTA
ETCVDPPDANDRY
>Pxyl5HT7
MVSLENRYEESSPKYGTRMATHSHNFHCPLPNFVALPSCLLILVSLVLQSHLAFASVDPNDSAYVNAETS
NSTLNTTGNWTLLDDNLTVTNVHIKHQRYSTTVSILLAIVFMIVIFGTVVGNILVCIAVCLVRKLRRPSN
YLIVSLAVSDLCVALMVMPVAMVYEILGTWPFGPIVCDFWVSSDVLSCAASILNLCMISVDRYYAITKPL
EYGVKRTPRRMLFCVFIVWMGAAFISLPPVLILGNEKSDTSCSVSQNQGYQIYATFGSFYLPLTVMIVVY
YKIFSAARKIVKDERRAQSHLETHCYLEINVKNGGGAEARLLGANPPPPPAARGSTASTNTTCSTDKTEG
TIGRCFSSGQRKSNESQCPMLQQPKTPTKPIHTINRTPSNLGQNDVKTPSKDGRRRLSSESSHKSTAHRI
RSSLSNFAHKNHFAKDLLQTTTQSPHQKKLRFQLAKERKASTTLGIIMSAFVFCWLPFFVLALVRPFVAE
GTIPDAVSALFLWLGYINSLLNPIIYATLNRDFRKPFQEILFFRCSNLNLMMREEFYHSQYGDPDQHYCV
NHHTKVQSYDEGVEIVSAIDREETRASESFL
>Msex5HT1A
MNVSRTIRDFNYTNNDVVYPTAEWFDNCSWVDVVSWGCNVTVNATASNSTSTDVTSLVLMAVTSVVLALI
ILATIVGNVFVIAAIIIERNLQNVANYLVASLAVADLMVACLVMPLGAVYEVSQGWILGPELCDMWTSSD
VLCSSASILHLVAIATDRYWAVTDVDYIHIRNERRIFTMIFLVWAAALVVSLAPQLGWKDPDYLARITQQ
QKCLVSQDLAYQIFATCSTFYVPLAVILILYWKIFQTARRRIRRRREAPPPRPASADGAPPSGRPVQSAR
DRRFVKKRFLNLKKCNQRTRAETLAAALLLTEGQSTSTVDTLDEEPRTTAFTINEKAPSVSPEKSSSTVT
NGSKPERAIVPAPTHREKKESLEAKRERKAAKTLAIITGAFVFCWLPFFIMALVMPICQTCVISDYLASF
FLWLGYFNSTLNPVIYTIFSPDFRQAFARILFGTHRRGRNKKF
>Msex5HT1B
MEGADEHDDPLDWEALYLRLPVQNFTWNTSEWDPNNWNTTIVPNATWWETSAPFDSPAALVRAAAKAIVL
GLLILATVVGNVFVIAAILLERHLRSAANNLILSLAVADLLVACLVMPLGAVYEVAQRWTLGPELCDMWT
SGDVLCCTASILHLVAIALDRYWAVTNIDYIHARTARRVGLMIACVWIVSFFVCIAPLLGWKDPDWNRRV
SEDLRCVVSQDVGYQIFATASSFYVPVLIILILYWRIYQTARKRIRRRRGATARGGVGPPPVPAAGALVA
AGGSGGIAAAVVAVIGRPLPTISETTTTGFTNVSSNNTSPEKQSCANGLETDPPTTGYGAVAAAYYPTLV
RRKPKEAADSKRERKAAKTLAIITGAFVACWLPFFVLAILVPTCDCEVSPVLTSLSLWLGYFNSTLNPVI
YTVFSPEFRHAFQRLLCGRRVRRRRAPP
>Msex5HT2B
MRTDMTNYTYVDTLQDLRCQLYSGRGCGDSYYGIDCSTDEYVAYNCDLNIDIQNETSYSCRSCFNTTLDP
NSNNTLCSSGFKLNMLSVVFENALRSMWLRLPTTICDLDLICFNDNFNRTLFIDGLNETVESRAIDTYQC
NLNYGNVTEEVLTGKGYDWSFLFVILFIVAGGVGNILVCLAVCLDKRLQNVTNYFLLSLAIADLLVSLFV
MPMGAIPGFLGYWPLGVVWCNVYVTCDVLACSASIMHMCFISIGRYLGIRNPLKSRHHSTKRLVVIKIAL
VWLLSMVVSSSITVLGLINRTNIMPTEDLCVINNRLFWIFGSLVAFYIPMLMMVVSFALTVQLLKRQARL
AATPVPGGTQRRQCGGFDNGPLQGVRRIGARSSPDLSPGRSVSRQLTWRITSTSRSQRNKIGMSVSHPQL
SYMNGCGGGNVSGNKRGRDVATQTPPSIAAETRRARLRPLKLTLAAPNALTLRFLANRKKGRSLSANAVA
NEQKATKVLGLVFFTFVLCWAPFFLLNILFASCPACIVPEHVVDICLWLGYVSSTINPIIYTVFNRTFRA
AFLRLLRCHCTRRGRCTRYRSVGSTRGASQLCARSALPLAISLRPSGLSTPSPAAQETTETVLIEAPLAD
YNMRY
>Msex5HT2A
MHETEFLYSTDNVPEIAYIQLNYTIDFNETTQNSTVSTEEGGVNNWWALVALMLVVGTAAGNVLVCLAIY
LERRLQNVTNYFLMSLAITDLLVAILVMPLGILTLVRGYFPLPAAYCLTWICLDVLLCTASIMHLCTISV
DRYLSLRYPMRFGRNKTRKRVTVKIAFVWILSSAMSLPLSLKYSKNAESVLVGGSCQVPDPLYKAIGSII
SFYIPLGVMLLTYALTVQLLARQRKGLGAGWAPGWLGAPAIGRRCTWKRFLGPRTGTPQHSAASTETELP
PIDTRDLWLQDSSEPAPSAMTALHQFGAEMLRLSRGLEASAATKPQYRGTNVSERGGMLTPGSLSVSSSS
PSSMLQDRRRPSSSGEPNTPLHRPRSASDDESNDGLLAPSTLTTKSRSSEDGLLLPPPCTCPYFGTDSTP
PRRTTEVIIVPGGDINGCNGYPRNGNLKDEPSTPLFRRSSRGAASMVTWDEARRFRRGSSFGGARTTLST
PVRSIRAQRSVTRSQPSTSTPQRQTPRTHHSRNSSVISRNSSRHGRILRLEQKATKVLGVVFFTFVVLWA
PFFILNMVPAVCPDCEGKIAHWVFDFVLWLGYASSMVNPIFYTIFNKVFRQAFKKVLRCQYCRSRR
>Msex5HT7
MATQNHKSHSLPSFVALPSCLLILVSIILLQPNAVDSVDCVDSLLASEYNYTNPNSTSNCTFFDTNSTHK
HIKHSKYSTPVTIFLVILFLIVIVCTIVGNILVCVAVRLVRKLRRPSNYLIVSLAVSDLCVAIIVMPFAT
VYDIMGTWPFGPVICDFWASSDVLSCAASILNLCMISVDRYYAITKPLEYGVKRTPKRMLLCILIVWMSA
AFISLPPVLILGNEKTETSCSVSQNQVYQIYATLGSFYIPLTVMVVVYYKIFRAARKIVKDEKRAQSHLE
THCYLEINVKNGGAAEAKLLGNQPAAQPPPRGSTASTNTTCSVDKAESGLGRCFSGQRKSNESQCPMLQQ
PKTPTKPIHTINRSPTTLTPNNKPIVKDRRRPSETSNKMTTNRIRSSLSNFAQKSHIAKDLFHSQSSHQK
KLRFQLAKERKASTTLGIIMSAFIICWLPFFVLALIRPFVEEDAIPDAVSALFLWLGYLNSLLNPIIYAT
LNRDFRKPFQEILFFRCSNLNHMMREEFYHSQYGDPDQHYCGNNTTKLHNYDEGVEIVSAIDREETRASESFL
